# Supplementary material for: Automatic Non-Destructive Growth Measurement of Leafy Vegetables Based on Kinect
Source: Sensors (Basel). 2018 Mar 7;18(3):806. doi: 10.3390/s18030806 (PMC5876734; doi:10.3390/s18030806)
Supplement: Supplementary file 1 [file sensors-18-00806-s001.zip]

Archive with 20 entries (16 files):
- Supplementary Material/
- Supplementary Material/A. Point clouds and meshes in Figure 3/
- Supplementary Material/A. Point clouds and meshes in Figure 3/Denoised Plant.ply
- Supplementary Material/A. Point clouds and meshes in Figure 3/In-pot Plant.ply
- Supplementary Material/A. Point clouds and meshes in Figure 3/Non-plant.ply
- Supplementary Material/A. Point clouds and meshes in Figure 3/Original Point Cloud.ply
- Supplementary Material/A. Point clouds and meshes in Figure 3/Plant (Undenoised).ply
- Supplementary Material/A. Point clouds and meshes in Figure 3/Soil.ply
- Supplementary Material/A. Point clouds and meshes in Figure 3/Tetrahedralization (Mesh).ply
- Supplementary Material/A. Point clouds and meshes in Figure 3/Triangle Vertexes.ply
- Supplementary Material/A. Point clouds and meshes in Figure 3/Triangulation (Mesh).ply
- Supplementary Material/B. 3D scatter plots in Figure 4 (Matlab Figures)/
- Supplementary Material/B. 3D scatter plots in Figure 4 (Matlab Figures)/Fig4b.fig
- Supplementary Material/B. 3D scatter plots in Figure 4 (Matlab Figures)/Fig4c.fig
- Supplementary Material/C. Triangular Meshes in Figure 12/
- Supplementary Material/C. Triangular Meshes in Figure 12/Sample 1.ply
- Supplementary Material/C. Triangular Meshes in Figure 12/Sample 2.ply
- Supplementary Material/C. Triangular Meshes in Figure 12/Sample 3.ply
- Supplementary Material/D. Data of Figures 11 and 14.xlsx
- Supplementary Material/Readme.txt
