# Supplementary material for: Automatic Non-Destructive Growth Measurement of Leafy Vegetables Based on Kinect
Source: Sensors (Basel). 2018 Mar 7;18(3):806. doi: 10.3390/s18030806 (PMC5876734; doi:10.3390/s18030806)
Supplement: Supplementary file 1 [file sensors-18-00806-s001.zip › Supplementary Material/D. Data of Figures 11 and 14.xlsx]

## Sheet: Data
	Reference Measurements					Kinect Measurements						Biomass
Number	Relative Height (cm)	Absolute Height (cm)	Total Leaf Area (cm2)	Project Leaf Area (cm2)	Volume (cm3)	Relative Height (cm)	Absolute Height (cm) (Soil Method)	Absolute Height (cm) (Plant Bottom Method)	Total Leaf Area (cm2)	Project Leaf Area (cm2)	Volume (cm3)	Fresh Weight (g)	Dry Weight (g)
1	18.3	3.5	126.829	82.8932	2.96875	18.125	4.09967	4.35274	101.585	71.49	4.85388	2.3142	0.0977
2	21.1	5.9	108.924	80.6996	2.90123	20.8545	5.36462	5.89519	82.3309	61.03	3.97225	2.0262	0.0855
3	24.1	8.9	96.64	50.5008	2.19512	24.0015	8.51873	9.19366	69.435	39.47	2.92913	1.7818	0.0666
4	22.8	7.4	136.861	89.36	4.18367	22.331	6.71511	6.64898	106.528	65.98	4.96888	2.5242	0.108
5	23	8.5	139.064	84.9403	3.02083	23.1735	7.91661	8.01938	100.498	59.35	4.86625	2.5338	0.1097
6	21.4	6.2	149.586	94.3074	4.8	20.7818	5.35158	5.73316	110.534	68.54	6.65175	2.6105	0.1104
7	20.1	4.8	156.741	101.911	4.23913	19.7984	5.38019	5.89348	124.028	74.39	6.0435	2.871	0.1237
8	20.6	6.2	116.31	77.4159	3.42105	19.9357	5.666	6.21556	84.3662	55.41	4.03188	2.1146	0.0758
9	20.8	5.1	114.998	69.7362	2.7907	20.1301	4.75762	4.48646	71.9336	49.81	3.96763	2.1171	0.0859
10	22.2	6.3	404.638	230.59	16.8984	21.3683	5.69289	5.69684	270.421	178.06	13.1746	9.1448	0.4038
11	23.7	8.7	444.743	263.716	15.7895	23.4224	8.77976	8.87634	333.612	221.82	14.2265	9.8484	0.4623
12	21.8	5.9	323.83	182.847	10.1439	21.3548	5.83553	6.31751	237.199	148.73	12.6854	6.6905	0.3174
13	22.7	6.8	374.572	231.197	13.5	21.8502	6.2672	6.52509	287.405	179.04	15.2404	8.3636	0.3898
14	24	7.6	354.028	214.592	10.8696	23.3289	7.24006	7.30882	267.153	168.61	13.1626	7.1535	0.34
15	22.5	6.3	373.347	233.799	12.4138	21.9374	6.00802	6.67194	284.573	180.11	12.7613	8.409	0.3704
16	22.6	6.2	387.15	233.145	14.2373	21.7844	5.58628	5.63885	287.584	185.2	14.4678	9.1483	0.421
17	23.4	6.9	399.486	234.075	14.1026	22.9382	6.66735	6.92943	281.563	178.45	15.1604	8.9148	0.3997
18	23.8	6.4	423.236	271.876	14.6186	22.6305	6.18648	6.37695	344.162	219.52	17.3753	9.231	0.4382
19	24.5	9.1	924.511	403.7	39.4657	23.6079	8.68373	8.30324	556.429	330.72	25.5555	25.3117	1.1787
20	25.1	8.7	1064.59	439.875	44.5298	24.35	8.44309	8.28033	646.504	370.54	32.2995	27.7451	1.2136
21	25.8	9.4	1028.74	431.648	42.1304	24.9258	9.08555	8.91535	647.612	373.05	30.7304	31.252	1.2729
22	25.5	9.4	1038.36	441.205	45.0133	24.6261	9.31652	9.34341	612.426	368.12	27.9416	28.0044	1.2461
23	25.5	9.5	917.712	461.86	36.2366	24.7736	8.86611	8.9088	665.573	406.86	29.6853	22.4714	1.0239
24	24.1	7.4	848.006	404.426	35.981	23.444	7.05044	7.14166	619.835	377.74	25.9149	23.6059	1.0779
25	24.8	8.3	939.942	435.98	38.363	24.0029	7.95478	8.20443	602.583	366.88	24.8208	24.4324	1.1456
26	26	9.4	901.172	442.698	39.7758	25.144	8.92813	8.89928	636.054	394.68	26.3581	24.4356	1.0793
27	26.3	9.8	894.111	441.347	42.0423	24.9636	9.03032	9.08278	615.696	384.76	24.865	23.422	1.1221
28	27.8	10.9	1490.69	487.052	69.151	26.8356	10.5153	10.2601	820.719	419.08	39.3343	36.3847	2.0219
29	25.3	8.9	1218.07	511.08	51.0702	24.2485	8.18458	7.90887	771.327	447.24	29.745	30.5556	1.389
30	25.8	9.1	1469.03	529.743	64.8852	24.4087	8.58873	8.9766	790.252	466.36	33.3835	40.5315	2.0612
31	26.4	10	1228.43	431.874	53.0777	25.8293	9.60287	9.77912	712.39	356.37	34.6758	31.8427	1.4687
32	29.1	12.6	1415.02	434.37	67.5512	28.4623	12.9495	12.868	800.444	372.55	38.8506	41.0049	2.0266
33	23.8	8.9	885.467	390.492	36.8765	23.0355	7.31076	8.02001	545.181	316.44	24.0799	22.334	1.0753
34	24.9	9.3	1501.32	525.026	64.1395	23.6902	8.56382	8.89382	810.505	444.57	32.9093	40.4965	2.0236
35	25.4	10.1	1411.6	524.286	63.872	24.5354	9.0222	8.7422	771.918	401.23	36.9758	39.3109	1.9706
36	25.4	9.3	1697.88	585.593	78.1991	24.3854	8.5552	9.60031	941.975	485.18	44.0061	52.3953	2.2262
37	27.9	12.1	1900.82	540.104	79.4922	27.0503	#N/A	12.9454	863.61	391.17	42.7544	49.7099	2.7845
38	26.3	10.5	1623.22	534.76	64.6082	25.6083	#N/A	9.44468	853.514	409.65	38.9775	41.2268	2.4461
39	27.6	11.6	2348.86	700.457	96.2179	26.9442	11.0759	11.796	1149.04	571.98	46.4625	58.1572	3.4728
40	24.5	9.8	1264.16	398.511	51.4012	23.6374	9.04246	9.01759	643.57	344.35	32.21	32.0723	2.0996
41	29.6	13.5	1999.9	600.989	81.6936	29.004	12.8555	13.4877	1041.97	504.21	43.9113	49.3041	2.6103
42	29.6	13.4	2463.42	694.787	100.783	29.2053	13.0199	13.6317	1165.54	542.58	50.1868	59.6588	3.378
43	25.7	9.5	1466.96	489.181	57.5168	25.0543	#N/A	9.92445	716.207	379.43	33.931	35.0714	2.111
44	25.3	9.3	1456.39	579.409	58.1006	24.7265	8.64645	8.90736	861.007	477.49	38.3209	35.4361	2.1118
45	27.1	10.9	1864.61	495.273	79.4616	26.3374	10.6032	10.6452	867.442	422.95	38.3126	51.8967	3.3582
46	26.4	11.7	1639.7	439.417	67.8164	25.8424	10.9562	10.0716	720.124	349.74	35.06	43.39	2.9648
47	25.7	10.7	1612.32	475.213	67.101	24.6803	9.82559	9.36576	806.147	396.82	35.9093	41.4642	2.9117
48	26.5	10.9	1791.34	529.209	78.4598	25.9542	#N/A	9.96826	907.064	392.81	40.9148	49.2287	3.3351
49	27.6	11.1	1784.47	513.979	76.3055	27.1659	11.1222	11.821	845.855	368.73	36.1486	47.898	3.077
50	25.2	9.5	1527.42	458.734	61.9843	24.7212	9.02054	7.91515	777.665	391.24	35.5614	38.3555	2.6538
51	29	13.7	2120.17	631.566	89.036	28.4771	13.6139	13.8152	1001.33	487.59	41.0344	56.3461	3.8001
52	24.9	10.4	1399.65	433.092	54.8181	24.2883	#N/A	10.8801	699.571	329.93	31.7584	34.4137	2.2173
53	27.8	13.2	1719.28	449.326	73.1694	27.0176	12.6502	13.1913	721.683	319.43	34.6715	46.7526	3.0616
54	30	14.1	2280.01	685.852	96.1029	29.4721	13.8025	14.2368	1082.89	495.25	46.8333	61.3706	3.7933
55	28.3	13.4	1232.03	333.887	48.3045	27.9196	13.0407	11.3786	572.292	251.81	31.3318	30.9425	2.1677
56	31.8	16.1	1530.46	368.6	62.3087	31.5932	16.4513	16.59	649.567	239.9	35.606	41.2783	2.7037
57	30.5	15.6	1756.22	365.046	71.7232	30.1983	15.1178	13.4371	672.357	235.94	34.8839	48.09	3.1282
58	32.3	16.6	2348.23	467.979	97.5051	31.8631	16.8094	16.3985	838.877	315.23	39.9709	64.6372	4.3292
59	32.3	15.4	2123.22	598.143	83.5625	31.7938	15.7329	15.8284	927.23	377.14	49.561	53.9072	3.8145
60	29.2	14.2	1860.08	387.645	76.0399	28.6024	14.2262	13.1923	744.11	308.2	34.0666	50.059	3.3697
61	30.7	14.8	1893.57	481.339	73.9811	30.3355	14.8788	13.7209	794.339	317.54	39.115	50.4884	3.3996
62	30.3	14.6	2128.4	514.859	89.0258	29.8634	14.4405	13.0287	796.502	331.84	39.4495	59.4263	4.1623
63	29.3	13.7	3018.65	796.808	125.126	28.5104	#N/A	11.9871	1100	487.82	52.546	81.5757	4.8592
										146.03		167.012
										169.38		187.282
										201.88		237.914
										251.74		306.532
										301.55		372.541
										329.15		421.816
										341.83		443.963
										362.67		447.755
