# Supplementary material for: Automatic Non-Destructive Growth Measurement of Leafy Vegetables Based on Kinect
Source: Sensors (Basel). 2018 Mar 7;18(3):806. doi: 10.3390/s18030806 (PMC5876734; doi:10.3390/s18030806)
Supplement: Supplementary file 1 [file sensors-18-00806-s001.zip › Supplementary Material/Readme.txt]

Thank you for downloading this material.
Here is a brief instruction of how to view these files.

1. The files in Folder A and C are in PLY format, which can be opened with most commonly used point cloud and mesh processing softwares, such as MeshLab (http://www.meshlab.net/).

Tips for using softwares: 
If the color of point cloud or mesh seems abnormal, please switch to face shading, or turn off the shading, or disable all light sources.
If there are interlaced triangles with different colors in the mesh, please hide the back-face, or switch to double sides rendering.

2. The files in Folder B are 3D matlab figures. Please use MATLAB to open these files, and you can drag the figure with the rotation tool to view it from different angles.
